# Supplementary material for: piRNN: deep learning algorithm for piRNA prediction
Source: PeerJ. 2018 Aug 3;6:e5429. doi: 10.7717/peerj.5429 (PMC6078063; doi:10.7717/peerj.5429)
Supplement: Supplemental Information 1 [file peerj-06-5429-s001.xlsx]

## Sheet: Sheet1
S Table 1. Data for training and testing
		human	rat	Fruit fly	C. elegans
	Training set and Testing (90%)	59086	113726	40204	50794
	Validation set (10%)	6566	12278	4468	5644
	Total	65652	126004	44672	56438
S Table 2. Size of each dataset
		human	rat	Fruit fly	C. elegans
	positive dataset	32254	62130	22336	28219
	negetive dataset	33398	63874	22336	28219
	Total	65652	126004	44672	56438
